# Supplementary material for: Candida intermedia Supplementation Enhances Immune Response and Modulates the Gut Microbiome in SARS-CoV-2 Vaccinated Mice
Source: J Fungi (Basel). 2025 Sep 20;11(9):685. doi: 10.3390/jof11090685 (PMC12470568; doi:10.3390/jof11090685)
Supplement: Supplementary file 1 [file jof-11-00685-s001.zip]

Archive with 1 entries (1 files):
- jof-3768249-supplementary.pdf
